# Supplementary material for: A Critical Review of Mycotoxin Contamination in Food and Feed in the Democratic Republic of the Congo and Neighboring Countries: Challenges and Future Directions
Source: Toxins (Basel). 2026 Apr 10;18(4):182. doi: 10.3390/toxins18040182 (PMC13119991; doi:10.3390/toxins18040182)
Supplement: Supplementary file 1 [file toxins-18-00182-s001.zip]

Archive with 1 entries (1 files):
- toxins-3919899-supplementary.pdf
